# Supplementary material for: Coordinated community structure among trees, fungi and invertebrate groups in Amazonian rainforests
Source: Sci Rep. 2019 Aug 5;9:11337. doi: 10.1038/s41598-019-47595-6 (PMC6683196; doi:10.1038/s41598-019-47595-6)
Supplement: Supplementary file 2 — data tables [file 41598_2019_47595_MOESM2_ESM.xlsx]

## Sheet: Appendix S4
Supporting information for the article “Coordinated community structure among five taxonomic groups in Amazonian rainforests” – Vleminckx et al.
Appendix S4. Tree species abundance data
plot	Abarema_curvicarpa	Abarema_jupunba	Abarema_sp._A2	Aiouea_opaca	Albizia_pedicellaris	Alchorneopsis_floribunda	Allophylus_edulis	Amaioua_corymbosa	Amaioua_guianensis	Ambelania_acida	Ampelocera_edentula	Amphirrhox_longifolia	Amphirrhox_sp._A1	Anacardium_giganteum	Anacardium_spruceanum	Anaxagorea_dolichocarpa	Anaxagorea_sp._A1	Andira_coriacea	Andira_surinamensis	Aniba_cf._guianensis	Aniba_citrifolia	Aniba_parviflora	Aniba_rosaeodora	Aniba_taubertiana	Annona_exsucca	Annona_hypoglauca	Annona_neoelliptica	Antonia_ovata	Aparisthmium_cordatum	Apeiba_glabra	Apeiba_petoumo	Apeiba_tibourbou	Aspidosperma_cf._cruentum	Aspidosperma_cf._vargasii	Aspidosperma_cruentum	Aspidosperma_desmanthum	Aspidosperma_excelsum	Aspidosperma_marcgravianum	Aspidosperma_sandwithianum	Aspidosperma_schultesii	Aspidosperma_sp._A2	Aspidosperma_sp._A5	Aspidosperma_sp._A6	Aspidosperma_sp._A7	Aspidosperma_sp._A9	Aspidosperma_spruceanum	Astrocaryum_sciophilum	Astronium_lecointei	Astronium_ulei
IT01	0	1	0	0	0	0	0	0	3	0	0	0	0	0	0	0	0	0	0	0	0	5	0	0	1	0	1	0	19	0	0	0	0	0	0	0	0	0	0	0	0	0	0	0	0	0	0	0	0
IT02	0	1	0	0	0	0	1	0	3	0	0	0	0	0	0	0	0	0	0	0	0	0	0	0	0	0	0	0	18	0	0	0	0	0	0	0	0	0	0	0	0	0	0	0	0	0	0	0	0
IT03	0	1	0	0	0	0	0	0	1	0	0	0	0	0	0	0	0	0	0	0	0	0	0	0	1	1	0	0	17	0	0	0	0	0	0	0	0	0	0	0	0	0	0	0	0	0	0	0	0
IT04	0	1	0	2	0	0	0	0	1	0	0	0	0	0	0	0	0	0	0	0	0	1	0	0	0	0	1	0	3	0	3	0	0	0	0	0	0	1	0	0	0	0	0	0	0	0	0	0	0
IT05	0	0	0	9	0	0	0	0	0	0	2	0	0	0	1	0	0	1	0	0	1	0	0	0	0	0	0	0	0	0	9	0	0	0	0	0	0	1	0	0	0	0	0	0	0	0	0	0	0
IT06	0	0	0	9	0	0	0	0	0	2	0	0	0	0	0	0	0	0	0	0	0	0	0	0	0	0	0	0	0	0	0	0	0	0	0	0	0	0	0	0	0	0	0	0	0	0	0	0	0
IT07	2	0	0	5	0	0	0	0	1	0	0	0	0	0	0	0	0	0	0	0	0	1	0	0	0	0	1	0	0	0	2	1	0	0	0	0	0	1	0	0	0	0	0	0	0	0	0	0	0
IT08	0	0	0	0	0	0	0	0	0	0	0	0	0	0	1	0	0	0	0	0	0	0	0	0	0	0	0	0	0	0	1	0	0	0	0	1	0	0	1	0	0	0	0	0	0	0	0	0	0
IT09	2	0	0	1	0	0	0	0	0	0	0	0	0	0	0	0	0	0	0	0	0	0	0	0	0	0	0	0	0	0	1	0	0	0	0	1	0	2	0	0	0	0	0	0	0	0	0	0	0
MIT01	0	0	0	0	0	0	0	0	0	0	0	0	0	0	0	0	0	0	0	0	0	0	1	0	0	0	0	0	0	0	0	0	0	0	0	0	0	0	0	0	0	0	0	0	0	0	2	0	0
MIT02	0	0	0	0	1	0	0	0	0	0	0	0	0	0	0	1	0	0	0	0	0	2	1	0	0	0	0	0	0	0	0	0	0	0	0	0	1	0	0	1	0	0	0	0	0	0	6	0	0
MIT03	0	2	0	0	0	0	0	0	0	0	0	0	0	0	0	0	0	0	0	0	0	0	0	0	0	0	0	0	0	0	0	0	0	0	0	0	0	0	0	0	0	0	0	0	0	0	0	0	0
MIT07	1	0	0	0	0	2	0	0	0	0	0	0	0	0	0	0	0	0	0	0	0	0	2	0	0	0	0	0	0	0	0	0	0	0	0	0	0	0	0	0	0	0	0	0	0	0	8	0	0
MIT08	0	0	0	0	0	0	0	0	0	1	0	0	0	1	0	0	0	0	0	0	0	2	1	0	0	0	0	0	1	0	1	0	0	0	0	0	0	0	0	0	0	0	0	0	0	1	8	1	0
MIT09	0	0	0	0	0	1	0	0	0	0	0	0	0	0	0	0	0	0	0	0	0	0	0	0	0	0	0	0	0	0	0	0	0	0	0	0	0	0	0	0	0	0	0	0	0	0	2	0	0
MIT10	0	0	0	0	1	0	0	0	0	0	0	0	0	0	0	0	0	0	0	0	0	0	0	0	0	0	0	0	0	0	0	0	0	0	0	1	2	0	0	0	0	0	0	0	0	0	0	0	1
MIT11	0	1	0	0	0	0	0	0	0	0	0	0	0	0	0	0	0	0	0	0	0	0	0	0	0	0	0	0	2	0	0	0	0	0	0	0	0	0	0	0	0	0	0	0	0	0	7	0	0
MIT12	0	0	0	0	0	0	0	0	0	0	0	0	0	0	0	0	0	0	0	0	0	0	0	0	0	0	0	0	0	0	0	0	0	0	0	0	0	0	0	0	0	0	0	0	0	0	0	0	0
SL01	0	0	0	0	0	0	0	0	2	0	0	0	0	0	0	0	0	0	1	0	0	0	0	0	1	0	0	0	0	0	0	0	0	0	0	0	0	0	0	0	0	0	0	0	0	0	0	0	0
SL02	0	0	0	0	0	0	0	0	0	0	2	0	0	0	0	0	0	0	0	0	0	0	0	0	0	0	0	0	0	0	1	0	0	0	0	0	1	0	0	0	0	0	0	0	0	0	0	0	0
SL03	0	1	0	0	0	0	0	0	0	0	0	0	0	0	0	0	0	0	0	0	0	0	0	0	0	0	0	0	0	1	0	0	0	0	0	0	0	0	0	0	0	0	0	0	0	0	0	0	0
SL04	0	0	0	0	0	0	0	0	2	0	0	0	0	0	0	0	0	0	0	0	0	0	0	0	0	0	0	0	0	0	0	0	0	0	0	0	1	0	0	0	0	0	0	0	0	0	0	0	0
SL05	0	0	0	0	0	0	0	0	0	0	0	0	0	0	0	0	0	0	0	0	0	0	0	0	0	0	0	0	0	0	0	0	0	0	0	0	0	0	0	0	0	0	0	0	0	0	0	1	0
SL06	0	1	0	0	0	0	0	0	0	0	0	0	0	0	0	1	0	0	0	0	0	0	0	0	0	0	0	0	0	0	0	0	0	0	0	0	1	0	0	0	0	0	0	0	0	0	0	0	0
SL07	0	1	0	0	0	0	0	0	0	0	0	0	0	0	0	0	0	0	0	0	0	0	0	0	0	0	0	1	5	0	0	0	0	0	0	0	1	0	0	0	0	0	0	0	0	0	0	1	0
SL08	0	0	0	0	0	0	0	0	0	0	0	0	0	0	0	0	0	0	0	0	0	0	0	0	0	0	0	0	0	0	0	0	0	0	0	1	1	0	0	0	0	0	0	0	0	0	0	0	0
SL09	0	0	0	0	1	0	0	0	0	0	0	0	0	0	0	0	0	0	0	0	0	0	0	0	0	0	0	0	0	0	0	0	0	0	0	0	0	0	0	0	0	0	0	0	0	0	0	0	0
SL10	0	0	0	0	0	0	0	0	1	1	0	0	0	0	0	0	0	0	0	0	0	0	0	0	0	0	0	0	0	0	0	0	0	0	0	0	0	0	0	0	0	0	0	0	0	0	0	0	0
SL11	0	0	0	0	0	0	0	0	0	0	0	0	0	0	0	0	0	0	0	0	0	0	0	0	0	0	0	0	1	0	0	0	0	0	0	0	0	0	0	0	0	0	0	0	0	0	0	0	0
SL12	0	0	0	0	0	1	0	0	0	0	0	0	0	0	0	0	0	0	1	0	0	0	0	0	0	0	0	0	0	0	0	0	0	0	0	0	0	0	0	0	0	0	0	0	0	0	0	0	0
TRI41	0	0	0	0	0	0	0	1	0	0	0	3	0	0	1	4	0	0	0	0	0	0	0	0	0	0	0	0	0	0	0	0	0	1	0	0	0	0	0	0	0	0	0	0	1	0	1	0	0
TRI42	0	0	0	0	0	0	0	1	0	1	0	0	0	0	0	0	0	0	0	0	0	0	0	0	0	0	0	0	0	0	0	0	6	0	0	0	0	0	0	0	0	1	1	1	1	0	0	0	5
TRI43	0	0	1	0	0	0	0	0	0	0	0	2	0	0	0	2	1	0	0	1	0	0	0	0	0	0	0	0	0	0	0	0	0	0	8	0	0	0	0	0	0	1	0	0	1	0	3	0	3
TRI44	0	0	0	0	0	0	0	0	0	0	0	0	0	0	0	4	0	0	0	0	0	0	0	1	0	0	0	0	0	0	0	0	0	1	0	0	0	0	0	0	0	0	0	0	0	0	1	0	0
TRI45	0	0	0	0	0	0	0	1	0	0	0	1	1	0	1	5	0	0	0	0	0	0	0	0	0	0	0	0	0	0	0	0	0	0	0	0	0	0	0	0	0	0	0	0	0	0	0	0	0
TRI46	0	0	0	0	0	0	0	0	0	0	0	0	0	0	0	3	0	0	0	0	0	0	0	0	0	0	0	0	0	0	0	0	0	0	0	0	0	0	0	0	1	0	0	0	0	0	0	0	0
[truncated: 1,034 more columns]

## Sheet: Appendix S5
Supporting information for the article “Coordinated community structure among five taxonomic groups in Amazonian rainforests” – Scientific reports.
Appendix S5. Ant species occurrence data
plot	Strumigenys.denticulata	Pheidole.gp.tristis.sp.A	Nylanderia.sp.SL13.03	Crematogaster.tenuicula	Pheidole.gp.flavens.sp.B	Pheidole.gp.flavens.sp.D.2	Octostruma.betschi	Crematogaster.carinata	Ectatomma.lugens	Pheidole.allarmata	Cyphomyrmex.rimosus	Pachycondyla.harpax	Ochetomyrmex.neopolitus	Pheidole.gp.flavens.sp.D.3	Hypoponera.sp.13.FGSGt	Pheidole.gp.flavens.sp.D.4	Pheidole.gp.flavens.sp.D.1	Strumigenys.elongata	Pheidole.jeannei	Indet..sp.	Wasmannia.auropunctata	Hypoponera.sp.IT14.02	Apterostigma.pilosum	Hypoponera.sp.12.FGSGt	Cyphomyrmex.peltatus	Anochetus.horridus	Pheidole.coffeicola	Octostruma.balzani	Pheidole.nr.araneoides.sp.A	Pheidole.gp.flavens.sp.A	Crematogaster.sotobosque	Nylanderia.sp.SL13.02	Camponotus.fastigatus	Strumigenys.auctidens	Pheidole.nr.obtupilosa.sp.A	Hypoponera.foreli	Pheidole.gp.tristis.sp.C	Odontomachus.meinerti	Hypoponera.sp.02.FGSGt	Pheidole.alexeter	Nylanderia.fulva	Prionopelta.sp.A	Gnamptogenys.horni	Pheidole.gp.tristis.sp.B.2	Ectatomma.edentatum	Pheidole.astur	Mayaponera.constricta	Pheidole.fallax	Hypoponera.sp.D
IT01	21	27	1	1	1	7	9	0	0	12	5	5	5	6	0	0	1	6	0	0	2	8	0	7	2	3	5	4	0	0	8	0	0	1	0	12	0	7	2	0	2	7	3	15	3	1	4	0	2
IT02	20	19	4	1	1	18	7	0	0	11	4	2	3	4	3	2	0	4	0	0	0	5	3	2	0	1	1	4	0	0	3	0	0	1	0	6	5	1	0	0	3	11	1	0	0	0	0	39	0
IT03	15	13	3	1	4	24	6	0	0	5	5	10	3	2	11	6	1	6	0	0	1	12	5	9	0	2	0	10	1	0	5	0	0	1	0	7	1	6	3	0	8	9	5	0	1	0	2	12	0
IT04	21	22	12	5	9	8	13	0	8	8	4	6	4	7	1	7	8	3	0	0	1	0	1	3	7	4	2	2	1	1	0	0	0	2	0	1	7	5	0	0	0	1	7	22	0	2	1	0	3
IT05	19	22	8	9	3	1	3	0	5	7	4	14	15	5	2	6	1	1	0	0	6	1	3	3	1	3	4	2	4	0	1	0	0	3	0	6	8	2	0	0	0	3	3	7	4	4	2	0	4
IT06	9	23	10	9	16	2	1	3	8	1	0	5	6	0	2	3	2	0	0	0	2	8	0	0	6	0	0	0	8	0	1	0	15	4	0	1	5	3	0	0	0	1	2	14	1	1	1	1	2
IT07	19	21	12	14	25	5	12	0	16	11	8	8	5	5	0	7	9	5	0	0	8	3	3	8	6	3	3	1	10	2	5	0	1	4	0	4	5	6	4	0	0	0	7	1	6	3	2	0	7
IT08	18	22	12	1	16	9	0	0	5	5	10	13	11	5	0	11	5	7	0	0	3	3	6	4	3	3	0	7	5	0	11	0	10	7	0	8	4	2	2	0	0	5	4	0	5	4	2	0	1
IT09	19	27	16	4	14	0	1	0	5	6	5	3	3	18	5	9	6	7	1	0	4	2	10	2	4	5	0	9	1	1	4	2	19	7	0	1	2	3	4	0	0	3	2	2	4	6	6	1	3
MIT01	14	11	10	8	6	10	12	3	7	4	5	7	6	7	3	12	3	6	8	0	7	5	10	6	6	4	7	0	5	7	9	1	0	3	11	3	0	1	0	1	4	1	2	0	0	4	2	0	2
MIT02	19	26	7	14	1	0	10	4	2	11	3	0	0	6	2	3	3	6	11	0	1	11	6	5	2	3	4	4	3	0	1	7	0	4	0	0	0	2	13	4	6	5	0	0	3	0	2	0	3
MIT03	7	0	5	18	0	9	0	0	0	0	1	3	0	15	0	4	1	0	6	0	9	0	0	3	0	0	1	0	0	0	1	14	0	0	0	5	7	1	6	1	2	6	5	0	0	0	3	0	1
MIT07	20	16	6	32	8	3	13	1	8	12	5	9	6	1	0	10	5	2	6	0	5	7	2	3	6	10	10	0	4	5	1	6	8	2	0	0	0	4	9	1	0	3	1	0	0	3	2	0	13
MIT08	11	13	11	40	1	11	15	0	6	6	7	6	1	3	0	8	4	8	8	0	6	6	6	1	7	1	3	0	3	4	0	0	3	5	0	1	6	0	0	0	1	2	3	0	1	2	3	0	0
MIT09	0	1	7	0	0	11	0	10	0	0	0	3	1	0	0	1	0	0	0	0	2	0	0	0	0	0	1	0	0	2	0	2	0	0	0	2	0	0	0	10	9	0	0	0	0	0	0	0	0
MIT10	21	23	1	39	5	4	6	0	3	9	1	5	1	7	7	4	9	9	14	0	1	13	2	5	6	1	0	5	9	13	1	15	0	4	1	0	3	1	1	0	2	0	0	0	0	1	0	0	0
MIT11	12	23	11	7	2	8	12	8	11	3	2	13	1	1	6	9	1	2	6	0	7	6	3	6	2	0	3	0	7	2	8	0	4	2	7	0	4	2	5	1	2	1	1	0	2	2	2	0	0
MIT12	3	0	15	0	0	19	0	29	0	0	8	2	1	0	0	1	0	2	3	0	0	0	0	1	0	0	0	0	0	0	0	4	0	0	0	2	0	0	2	10	11	0	1	0	0	1	3	0	0
SL04	20	18	11	0	9	0	6	2	22	6	2	3	3	1	0	0	2	2	0	0	0	0	0	2	4	1	5	2	5	3	3	1	1	2	0	0	2	2	0	0	2	1	0	0	2	2	1	0	0
SL05	11	11	2	1	6	2	4	7	9	1	1	2	6	3	0	0	4	3	0	0	0	0	1	3	1	9	4	2	4	3	2	0	0	1	0	0	2	3	0	2	0	0	2	0	7	1	5	1	0
SL06	3	1	15	0	0	11	0	3	0	0	4	0	0	7	0	0	0	0	0	0	0	0	0	1	0	0	0	0	0	1	0	5	0	0	0	1	0	0	0	5	1	0	0	0	1	0	0	0	0
SL07	16	5	7	1	19	0	1	14	9	3	2	2	3	2	0	0	6	4	2	0	6	0	4	1	6	1	8	2	3	3	0	0	7	0	0	2	1	4	0	0	3	0	0	0	9	6	1	0	0
SL08	11	5	2	5	3	1	0	2	7	3	2	0	1	1	0	0	4	1	0	0	0	0	0	4	2	1	5	0	3	3	0	1	5	0	0	2	1	1	0	0	0	2	0	0	3	3	2	0	0
SL09	9	0	16	0	1	14	0	33	0	0	7	4	0	4	0	0	1	0	0	0	1	0	0	1	0	0	2	0	0	0	0	14	1	0	0	0	0	0	0	10	2	0	0	0	0	0	0	1	0
SL10	19	11	12	1	8	0	2	13	0	4	0	0	0	0	0	0	2	3	6	0	1	0	2	1	3	4	6	2	1	11	2	2	0	1	0	1	1	1	0	1	0	0	0	0	3	4	0	1	0
SL11	8	8	3	8	7	0	0	2	6	4	1	5	6	4	0	0	5	1	3	0	0	0	1	1	0	5	6	3	3	3	0	1	0	6	0	0	2	2	0	0	2	0	0	0	1	3	1	0	0
SL12	0	0	4	0	0	7	0	17	0	0	0	3	0	3	0	0	1	2	0	0	7	0	1	0	0	0	1	0	0	0	3	3	0	0	0	1	0	1	0	10	2	1	0	0	0	0	2	0	0
TRI41	11	1	4	0	4	0	2	4	0	1	11	0	2	1	10	0	4	1	3	20	0	3	5	0	0	3	1	2	0	0	1	0	0	0	8	0	0	1	5	2	0	0	3	0	0	0	1	0	10
TRI42	14	2	4	18	1	7	12	0	0	1	8	2	3	3	15	2	3	2	10	20	0	0	6	4	0	6	0	0	0	3	0	0	0	0	6	2	1	0	2	1	0	0	1	0	0	2	1	0	0
TRI43	13	5	4	7	2	3	6	0	4	0	7	1	9	0	12	1	3	2	10	5	1	0	5	3	1	3	1	2	0	5	0	0	0	2	16	1	0	1	0	0	1	0	1	0	3	4	0	0	0
TRI45	7	4	5	0	3	4	0	2	0	0	1	0	11	0	3	0	2	1	1	10	1	0	1	0	4	1	0	2	0	6	1	0	0	3	16	1	0	0	0	0	0	0	2	0	1	0	2	0	0
TRI46	2	5	7	4	9	0	0	6	0	0	2	1	3	0	0	0	0	0	0	16	0	0	0	1	4	0	0	2	0	2	0	0	0	0	4	0	0	0	0	6	0	0	1	0	0	0	3	0	0
[truncated: 396 more columns]

## Sheet: Appendix S6
Supporting information for the article “Coordinated community structure among five taxonomic groups in Amazonian rainforests” – Scientific reports.
Appendix S6. Spider genus occurrence data
plot	Ctenus	Tmarus	Cupiennius	Thaumasia	Eros	Micrathena	Miagrammopes	Hypognatha	Clubiona	Alpaida	Castianeira	Leucauge	Ancylometes	Tobias	Tetragnatha	Phoneutria	Centroctenus	Myrmecium	Eustala	Parawixia	Epicadus	Diae	Deinopis	Anelosimus	Scytodes	Lyssomanes	Whittickius	Metepeira	Gelanor	Trechalea	Chaecitis	Senoculus	Elaver	Aramniones	Enoploctenus	Corinna	Uloborus	Aspidolasius	Wagneriana	Thiodina	Syntrechalea	Oxyopes	Theraphosa	Synemosyna	Synema	Sparianthina	Enacrosoma	Acacesia	Patrera
IT01	41	11	26	0	3	1	6	6	3	1	3	3	0	0	0	0	6	0	0	0	0	1	0	0	0	0	0	1	0	0	0	0	0	0	1	1	0	0	0	0	0	0	0	0	0	0	0	0	2
IT02	26	17	21	0	0	1	1	21	7	1	2	10	0	0	0	0	2	0	3	0	0	3	2	0	5	0	1	3	0	0	0	0	1	0	1	0	0	0	0	0	0	0	0	0	0	0	0	0	0
IT03	35	15	13	0	7	0	6	6	6	2	3	7	0	0	0	0	1	0	1	0	0	0	0	0	1	0	0	0	0	0	0	0	0	0	2	1	0	0	0	0	0	0	0	0	0	0	0	0	1
IT04	46	13	6	0	8	2	5	11	9	4	10	5	3	3	3	1	11	4	2	0	1	1	0	0	0	0	0	0	2	0	1	0	0	0	0	2	0	0	0	0	0	0	0	0	0	0	0	0	0
IT05	48	1	2	0	1	0	18	5	5	5	9	9	0	1	0	0	1	6	4	0	0	0	0	0	0	1	1	2	0	0	0	0	0	1	0	0	2	0	0	1	0	0	0	0	0	1	0	1	0
IT07	50	11	8	0	8	3	9	0	11	3	3	6	2	0	2	2	3	3	4	0	0	1	0	0	2	0	1	1	1	0	1	2	0	2	0	0	0	0	0	0	0	0	0	2	0	1	0	0	0
IT08	31	29	3	0	11	2	6	1	14	0	6	4	1	1	0	1	4	5	5	1	0	2	0	0	2	2	4	0	0	0	0	0	0	1	0	1	1	2	0	0	0	0	2	0	0	0	0	1	0
MIT01	23	25	21	22	3	5	5	5	2	1	5	3	4	6	1	3	3	3	2	5	4	1	2	0	0	6	1	0	2	3	0	0	1	1	3	1	0	0	2	2	0	0	0	3	0	0	0	0	0
MIT02	21	16	16	10	3	5	2	2	4	1	4	2	6	4	0	3	4	1	0	1	0	1	6	0	0	1	0	0	1	3	0	0	1	0	0	0	0	0	0	0	0	1	0	0	0	0	0	0	0
MIT03	7	2	8	19	7	5	0	1	0	0	5	3	2	0	1	3	3	2	5	2	2	0	0	0	0	0	1	2	0	2	0	0	0	1	0	0	1	0	0	0	0	0	1	0	0	0	0	0	0
MIT07	23	8	0	12	6	0	0	8	0	0	3	0	0	8	0	2	0	2	0	1	0	0	0	0	0	0	0	0	1	0	1	0	0	0	0	0	0	1	0	2	0	0	0	0	0	1	2	0	0
MIT08	9	9	12	5	2	5	1	5	0	2	5	0	0	3	0	12	1	2	1	1	2	0	2	0	2	0	0	0	0	0	1	0	0	0	0	0	0	0	0	0	0	0	0	0	1	0	0	0	1
MIT09	5	9	11	10	6	7	0	0	1	1	0	2	2	1	3	4	3	0	1	1	4	0	0	0	2	1	1	0	0	0	0	0	3	0	1	0	1	0	1	1	0	0	1	0	1	0	1	0	0
MIT10	38	22	5	12	1	1	1	5	0	3	2	2	0	2	0	1	0	1	2	2	0	0	0	0	0	1	1	0	0	2	1	3	0	0	0	3	0	0	1	0	0	0	2	0	0	0	0	0	0
MIT11	32	6	5	19	0	1	1	5	1	1	1	0	6	1	0	1	0	0	0	4	2	1	5	0	0	0	1	1	2	4	2	0	0	0	0	0	1	0	0	0	0	0	0	0	3	0	0	0	0
MIT12	10	3	14	17	3	10	1	1	0	3	5	2	6	1	1	0	4	1	0	1	1	0	0	23	0	0	0	0	0	0	1	0	1	0	2	0	0	0	0	0	0	0	0	0	1	0	0	0	0
SL04	24	36	6	1	10	0	1	0	2	1	2	1	1	2	4	0	0	2	1	0	1	1	2	0	0	0	3	1	0	0	0	0	0	0	0	0	0	0	0	0	2	0	0	0	0	0	1	0	0
SL05	30	19	19	5	2	1	3	0	0	5	0	2	1	2	7	1	0	0	0	4	0	0	1	0	1	1	0	0	1	0	1	1	0	0	0	0	0	1	0	0	0	0	0	0	0	0	0	0	0
SL06	18	23	3	5	8	4	0	0	1	4	0	0	4	3	3	0	0	1	0	4	2	2	0	0	0	0	0	0	0	0	0	0	0	1	0	0	0	0	1	0	0	0	0	0	0	0	0	0	0
SL07	22	29	6	0	7	4	2	0	1	8	1	2	1	0	3	0	0	4	2	0	2	1	1	0	3	0	1	2	1	0	1	0	0	0	0	0	0	0	0	1	1	0	0	0	0	0	0	0	0
SL08	29	20	15	0	4	17	7	0	1	7	0	1	0	10	1	3	0	2	0	2	2	1	1	0	0	1	0	0	0	0	1	0	2	1	0	0	0	1	0	0	1	2	0	0	0	0	0	0	0
SL09	18	29	11	0	4	3	1	0	2	5	0	0	5	6	4	0	0	2	1	3	4	4	0	0	1	1	0	1	0	0	0	3	0	1	0	0	1	1	0	0	0	1	0	0	0	0	1	0	0
SL10	16	29	30	0	6	4	7	0	6	2	1	1	2	2	3	0	1	1	0	0	0	1	1	0	2	0	0	0	0	0	1	3	0	0	0	0	0	1	0	0	2	0	0	0	0	0	0	0	0
SL11	26	33	22	0	4	13	4	0	5	7	0	1	2	4	6	9	0	2	1	1	0	4	2	0	0	3	0	0	1	0	0	1	1	0	0	0	1	1	1	0	1	3	0	1	0	2	0	3	0
SL12	22	13	22	0	6	1	1	0	1	5	1	0	16	1	16	4	2	0	6	1	1	1	0	0	0	1	1	1	3	0	2	0	1	2	0	0	0	0	1	0	0	0	0	0	0	0	0	0	0
[truncated: 32 more columns]

## Sheet: Appendix S7
Supporting information for the article “Coordinated community structure among five taxonomic groups in Amazonian rainforests” – Scientific reports.
Appendix S7. Fungi genus occurrence data
plot	Marasmius	Mycena	Polyporus	Marasmiellus	Collybia	Trametes	Hygrocybe	Entoloma	Tetrapyrgos	Amauroderma	Ganoderma	Trechispora	Cookeina	Stipitochaete	Lepiota	Leucocoprinus	Hydropus	Xylaria	Cotylidia	Coltricia	Rhizomorpha	Gerronema	Caripia	Phylloporia	Lentinus	Pleurotus	Leiotrametes	Geastrum	Pluteus	Coprinus	Amanita	Stereum	Pycnoporus	Lactifluus	Morganella	Leucoagaricus	Ramaria	Phellinus	Cantharellus	Clavulina	Stereopsis	Filoboletus	Camillea	Perenniporia	Lactocollybia	Cordyceps	Agaricus	Russula	Favolus
IT01	8	1	5	6	4	11	1	5	1	2	2	0	0	1	0	4	1	2	1	0	0	1	0	0	2	0	0	0	2	0	0	0	0	2	0	2	0	3	3	1	0	0	0	1	0	0	1	1	1
IT02	1	1	3	9	1	9	0	2	0	0	2	0	0	1	0	4	2	3	4	0	2	0	0	0	1	0	0	0	1	1	0	0	0	1	1	0	0	0	0	0	0	0	0	0	0	0	2	0	0
IT03	8	2	8	3	3	10	1	7	1	3	3	0	0	1	2	2	1	4	1	0	1	1	0	0	1	1	1	0	2	3	0	0	0	0	0	0	0	0	0	0	0	0	0	0	0	0	0	0	1
IT04	0	0	7	0	0	17	0	0	0	0	1	0	0	0	0	1	0	2	0	0	1	0	1	0	2	0	0	0	0	0	0	0	0	0	0	0	0	0	0	0	0	0	0	1	0	0	1	0	0
IT05	1	0	7	1	1	7	0	1	0	1	0	0	1	0	0	0	0	1	0	0	0	0	1	0	2	1	1	0	1	0	0	0	0	0	0	0	0	0	0	0	0	0	0	0	2	0	0	0	0
IT06	0	0	7	4	0	5	0	0	0	0	3	0	0	2	0	0	0	1	0	0	1	1	1	0	1	0	0	0	0	0	0	0	0	1	2	1	0	1	1	0	0	0	0	2	1	0	0	0	0
IT07	3	1	6	3	1	6	0	0	3	1	4	0	0	0	1	2	0	4	0	0	0	0	0	1	2	2	1	0	0	0	0	0	0	2	0	0	0	1	0	0	0	0	0	1	1	0	0	0	2
IT08	0	0	4	0	0	12	0	0	0	1	7	0	0	0	0	0	0	2	0	0	2	0	0	0	1	1	0	0	0	0	0	0	0	0	0	0	0	0	0	0	0	0	0	0	1	0	0	0	1
IT09	1	0	9	0	1	9	0	0	0	0	6	0	0	0	0	0	0	1	1	0	0	0	0	0	0	2	2	0	0	1	0	1	0	0	0	0	0	0	0	0	0	0	1	0	1	0	0	0	1
MIT01	5	0	0	0	1	1	6	0	2	5	3	0	0	2	1	0	0	0	1	0	0	0	0	2	0	0	0	1	0	0	0	0	1	0	0	0	0	1	0	0	2	1	0	0	0	1	0	0	0
MIT02	9	1	2	4	1	2	5	0	0	6	3	0	0	0	1	4	2	0	1	0	0	0	1	2	0	1	2	3	0	1	0	0	0	0	1	0	0	0	0	0	0	0	0	0	1	1	0	0	1
MIT03	7	0	2	2	2	4	2	0	0	0	2	0	1	0	0	0	0	0	2	0	0	0	0	0	0	2	0	0	0	0	0	0	3	0	0	0	0	0	0	0	0	1	0	0	0	0	0	0	0
MIT07	11	0	3	5	3	1	1	0	0	4	0	0	0	1	0	1	2	0	4	0	0	1	2	1	0	1	0	1	1	0	0	0	3	0	0	0	0	1	0	1	0	1	0	0	0	0	0	0	0
MIT08	8	0	1	3	2	1	6	0	2	5	2	0	0	1	0	0	0	2	3	0	0	2	0	0	0	1	2	1	0	0	0	0	0	0	0	1	0	2	0	0	0	0	0	0	0	2	0	0	0
MIT09	9	0	1	2	4	1	0	0	0	2	1	0	1	0	1	0	1	1	4	0	0	0	0	0	0	2	1	1	0	0	0	0	1	0	0	0	0	1	0	0	0	1	0	0	0	0	0	0	0
MIT10	9	0	4	5	1	2	3	0	3	5	1	0	0	4	1	0	1	2	1	0	0	4	1	3	0	0	0	2	0	0	0	0	0	0	1	0	0	1	0	0	0	0	0	1	1	0	0	0	0
MIT11	10	0	1	2	7	2	0	0	1	0	0	0	2	2	0	2	1	1	5	0	0	1	1	1	0	1	1	2	0	0	0	0	3	0	1	1	0	1	0	0	1	0	0	0	0	1	0	0	1
MIT12	6	1	1	2	3	3	0	0	1	0	1	0	1	1	1	0	1	0	1	0	0	1	0	1	0	1	1	0	0	0	0	0	1	0	3	0	0	1	0	0	0	0	0	0	0	1	0	0	1
SL01	1	1	3	0	3	0	0	1	0	1	0	0	0	0	0	2	1	0	0	0	0	0	0	0	0	0	1	0	1	0	0	0	2	0	0	1	0	0	0	0	1	1	0	0	0	0	0	0	0
SL02	3	0	1	0	3	2	0	1	0	1	0	0	0	0	0	2	0	0	0	0	0	0	0	0	0	0	1	0	0	1	0	0	1	0	0	1	0	0	0	0	1	1	0	0	1	0	0	0	0
SL03	3	0	4	0	4	0	1	0	0	0	0	0	0	1	0	1	0	0	0	0	0	0	1	0	0	0	0	0	0	2	0	0	0	0	0	0	0	0	0	0	0	0	0	0	1	0	0	0	0
SL04	9	19	0	4	1	0	0	1	3	2	0	0	0	0	3	1	1	0	1	0	0	1	0	0	0	0	0	0	0	0	0	0	1	0	0	0	0	0	0	0	1	1	1	0	0	1	0	0	0
SL05	4	10	1	1	1	0	0	0	2	0	0	0	0	0	0	0	1	0	1	0	0	3	0	0	0	0	0	0	1	0	0	0	0	0	0	2	0	0	0	0	1	0	3	0	0	0	0	1	0
SL06	3	4	2	1	1	0	0	0	1	0	0	0	0	0	0	1	0	0	0	0	1	0	0	0	0	1	0	0	0	3	0	0	1	0	0	1	0	0	0	0	0	0	0	0	0	1	0	0	0
SL07	15	19	3	5	2	1	0	0	3	1	0	0	0	0	3	2	0	0	0	0	0	0	1	0	0	0	0	0	0	3	0	0	0	0	0	0	0	0	0	0	1	0	0	0	0	0	0	0	0
SL08	4	7	4	2	5	0	0	2	0	0	0	1	0	0	1	0	0	0	0	0	0	2	0	0	0	0	0	0	3	1	0	0	0	0	0	1	0	0	0	0	0	0	0	0	1	0	0	0	0
SL09	29	9	2	8	6	1	0	0	9	0	0	0	1	0	2	0	1	0	0	0	0	3	0	0	0	0	1	0	3	1	0	0	0	0	0	0	0	0	0	0	0	0	0	0	1	1	0	0	0
SL11	0	1	1	0	0	0	0	0	1	0	0	1	0	0	1	1	0	0	0	0	0	0	0	0	0	0	0	0	0	2	0	0	0	0	0	0	0	0	0	0	0	0	0	0	0	0	0	0	0
SL12	3	9	8	2	4	0	0	0	1	1	0	0	0	0	0	0	0	0	0	0	0	0	0	0	0	0	0	0	1	2	0	0	1	0	0	0	0	0	0	0	1	0	0	0	1	0	0	0	0
TRI41	24	6	2	5	4	1	0	1	1	1	0	1	2	1	1	4	0	0	0	0	0	1	1	0	0	1	0	1	0	0	0	0	0	0	1	0	0	0	0	0	2	1	0	0	0	0	0	1	0
TRI42	20	9	1	5	7	2	0	0	2	1	2	1	2	0	0	2	0	0	0	0	0	1	0	1	0	0	1	0	0	0	0	1	0	0	0	0	0	0	0	0	0	0	0	0	0	0	0	0	0
TRI43	18	5	2	6	6	0	1	0	0	1	3	3	0	1	1	1	0	0	0	0	0	0	1	0	0	0	1	0	0	0	0	1	0	0	1	0	0	0	0	1	0	0	0	0	0	0	2	0	0
TRI44	17	7	0	3	4	3	1	1	5	0	1	0	4	0	1	1	0	0	0	0	0	0	0	0	0	1	1	0	0	2	1	0	0	0	3	1	0	0	0	0	3	0	0	0	0	0	0	0	1
TRI45	23	6	2	4	8	4	4	7	3	2	1	0	2	2	0	1	1	0	1	2	0	1	0	0	0	0	0	1	0	0	1	1	0	1	2	0	1	0	0	0	0	1	0	0	0	0	0	0	0
TRI46	11	8	4	1	4	2	1	6	1	1	2	3	1	1	0	0	4	0	1	1	0	0	1	0	0	0	2	0	0	1	0	1	0	1	0	0	0	1	0	1	0	0	0	0	0	0	0	1	0
[truncated: 200 more columns]

## Sheet: Appendix S8
Supporting information for the article “Coordinated community structure among five taxonomic groups in Amazonian rainforests” – Scientific reports.
Appendix S8. Earthworms OTUs occurrence data
plot	OTU_51	OTU_26	OTU_28a	OTU_28c	OTU_66	OTU_168c	OTU_60b	OTU_39	OTU_12b	OTU_60a	OTU_63a	OTU_73	OTU_149	OTU_78	OTU_23	OTU_172	OTU_139	OTU_81	OTU_77	OTU_35	OTU_173b	OTU_165	OTU_46	OTU_12a	OTU_89	OTU_72	OTU_168b	OTU_93	OTU_22	OTU_174	OTU_143	OTU_99	OTU_97	OTU_95	OTU_70	OTU_48	OTU_28f	OTU_180	OTU_164	OTU_154	OTU_141	OTU_115	OTU_110	OTU_106	OTU_63b	OTU_171d	OTU_185	OTU_184	OTU_183
MIT01	0	3	0	7	0	0	0	0	1	0	0	0	0	0	0	0	0	0	3	0	0	6	0	0	0	0	0	0	0	0	2	0	0	0	0	0	0	0	0	0	1	0	0	0	0	0	0	0	0
MIT02	0	3	0	6	0	0	0	0	0	0	0	0	4	0	0	2	0	0	0	0	3	0	0	0	0	0	0	0	0	0	0	0	0	0	0	0	0	0	0	2	0	0	0	0	0	0	0	0	0
MIT03	0	2	0	0	0	0	0	0	0	0	0	0	2	0	0	0	2	0	0	0	0	0	0	0	0	0	0	0	0	0	0	0	0	0	0	0	0	0	0	0	0	0	0	0	0	0	0	0	0
MIT07	0	0	0	0	0	0	0	0	0	0	0	0	0	0	0	0	0	0	0	0	0	0	0	0	0	1	0	0	0	0	1	0	0	0	0	0	0	0	0	0	0	0	0	0	0	0	0	0	0
MIT08	0	14	0	1	0	0	0	0	1	0	0	0	2	0	0	0	1	0	0	0	1	0	0	0	0	0	0	0	0	3	0	0	0	0	0	0	0	0	0	0	0	0	0	0	0	0	0	0	0
MIT09	0	0	0	3	0	6	0	0	0	0	0	0	1	0	0	0	2	0	1	0	2	0	0	0	0	0	0	0	0	0	0	0	0	0	0	0	0	0	2	0	0	0	0	0	0	0	0	0	0
MIT10	0	10	0	0	0	0	0	0	0	0	0	0	0	0	0	0	0	0	2	0	0	0	0	0	1	1	0	0	0	0	0	0	0	0	0	1	0	0	0	0	1	0	0	0	0	0	0	0	1
MIT11	0	10	0	5	0	0	0	0	0	0	0	0	0	0	0	5	1	0	0	0	0	0	0	0	0	2	4	0	0	0	0	0	0	0	0	0	0	0	0	0	0	0	0	0	0	0	0	0	0
MIT12	0	1	0	6	0	13	0	0	0	0	12	0	0	0	0	0	1	0	0	0	0	0	0	0	0	0	0	0	0	0	0	0	0	0	0	0	0	2	0	0	0	0	0	0	0	0	0	0	0
SL01	4	0	0	0	0	0	0	0	0	0	0	0	0	0	0	0	0	0	0	1	0	0	4	0	0	0	0	0	0	0	0	0	3	0	0	0	0	0	0	0	0	0	0	0	0	0	0	0	0
SL02	34	0	8	0	0	0	5	0	0	0	0	0	0	0	0	0	0	7	0	0	0	0	0	1	0	0	0	0	1	0	0	0	0	0	2	0	0	0	0	0	0	0	2	0	0	0	0	0	0
SL03	18	0	2	0	0	0	7	0	0	0	0	0	0	1	0	0	0	0	0	5	0	0	0	0	0	0	0	3	0	0	0	0	0	0	1	0	0	0	0	0	0	0	0	0	0	0	0	0	0
SL04	0	0	0	0	0	0	0	6	6	0	0	0	0	0	7	0	0	0	0	0	0	0	2	0	1	0	0	0	0	0	0	3	0	0	0	0	0	0	0	0	0	2	0	0	0	0	0	0	0
SL05	10	0	2	0	15	0	1	0	0	0	0	4	0	3	0	0	0	0	0	0	0	0	0	0	0	0	0	0	2	0	0	0	0	0	0	0	0	0	0	0	0	0	0	0	1	0	0	0	0
SL06	25	0	7	0	0	0	5	0	0	0	0	6	0	0	0	0	0	0	0	0	0	0	0	0	0	0	0	0	0	0	0	0	0	0	0	0	0	0	0	0	0	0	0	0	0	0	1	0	0
SL07	0	0	0	0	0	0	0	5	0	0	0	0	0	0	0	0	0	0	0	0	0	0	0	0	3	0	0	0	0	0	0	0	0	0	0	0	0	0	0	0	0	0	0	0	0	0	0	0	0
SL08	0	0	3	0	0	0	0	0	1	7	0	0	0	1	0	0	0	0	0	0	0	0	0	0	0	0	0	0	0	0	0	0	0	1	0	0	0	0	0	0	0	0	0	0	0	0	0	0	0
SL09	2	0	4	0	0	0	0	0	0	2	0	0	0	3	0	0	0	0	0	0	0	0	0	0	0	1	0	1	0	0	0	0	0	2	0	0	0	0	0	0	0	0	0	2	0	0	0	0	0
SL10	0	0	0	0	0	0	0	0	1	0	0	0	0	0	1	0	0	0	1	0	0	0	0	0	0	0	0	0	0	0	0	0	0	0	0	2	0	0	0	0	0	0	0	0	0	0	0	0	0
SL11	2	1	4	0	6	0	0	6	1	4	0	0	0	0	0	0	0	0	0	1	0	0	0	4	0	0	0	0	1	0	0	0	0	0	0	0	0	0	0	0	0	0	0	0	0	0	0	0	0
SL12	10	0	0	0	1	0	0	0	3	0	0	1	0	0	0	0	0	0	0	0	0	0	0	0	0	0	0	0	0	0	0	0	0	0	0	0	2	0	0	0	0	0	0	0	0	1	0	1	0
[truncated: 16 more columns]

## Sheet: Appendix S9
Supporting information for the article “Coordinated community structure among five taxonomic groups in Amazonian rainforests” – Scientific reports.
Appendix S9. Soil variables, topographical habitats and plot coordinates (decimal degrees)
plot	Longitude	Latitude	habitat	clay	Silt	Sand	OM	TN	AP	Ca	Mg	K	Na	Al	Mn
SL01	-53.204	3.565	Plateau	78.91	5.45	15.64	5.82	2.8	2.4	0.12	0.27	0.1	0.11	1.19	0.01
SL02	-53.211	3.563	Slope	62.82	7.19	29.99	4.64	2.47	3	0.94	0.64	0.14	0.07	0.21	0.0209483
SL03	-53.222	3.559	Swamp	7.84	10.17	81.99	3.69	1.81	7.4	0.8	1.54	0.09	0.06	0.18	0.03
SL04	-53.2003	3.5599	Plateau	72.95	5.58	21.47	7	3.45	4	0.18	0.28	0.13	0.08	1.95	0.02
SL05	-53.2011	3.5621	Slope	73.88	11.02	15.1	5.83	2.7	4	0.18	0.34	0.1	0.09	0.86	0.04
SL06	-53.1976	3.5576	Swamp	45.39	29	25.62	8.51	3.84	13	1.78	1.99	0.1	0.09	0.41	0.04
SL07	-53.1903	3.5629	Plateau	80.98	5.12	13.89	5.63	2.75	3.2	0.21	0.33	0.1	0.1	1.16	0.01
SL08	-53.1855	3.5603	Slope	72.43	4.96	22.62	5.6	2.61	3	0.13	0.35	0.1	0.09	1.06	0.01
SL09	-53.1971	3.5668	Swamp	39.73	13.94	46.33	5.81	3.2	7.4	0.73	0.77	0.16	0.08	0.56	0.04
SL10	-53.1995	3.56928	Plateau	69.98	6.04	23.99	10.05	4.59	7.2	0.45	0.55	0.21	0.12	1.96	0.03
SL11	-53.1968	3.5791	Slope	54.02	9.48	36.5	6.59	3.17	5.4	0.46	0.58	0.16	0.11	1.17	0.03
SL12	-53.1985	3.5736	Swamp	10.68	12.05	77.28	9.1949	3.59094	27.1042	1.82999	1.33969	0.254798	0.25	0.4	0.0477204
IT01	-53.0767	3.02668	Plateau	44.7567	32.77	22.4733	8.16333	3.65667	2.26667	0.253333	0.25	0.123333	0.0566667	1.84	0.0133333
IT02	-53.0838	3.02237	Plateau	40.8067	29.7733	29.42	9.34667	4.15	2.53333	0.446667	0.356667	0.133333	0.09	2.07667	0.01
IT03	-53.0874	3.01577	Plateau	62.44	8.99667	28.5633	6.13	2.76667	1.73333	0.41	0.26	0.0866667	0.07	1.16	0.0133333
IT04	-53.0962	3.03295	Plateau	78.25	8.36	13.3867	5.59333	2.66	1.26667	0.126667	0.196667	0.0733333	0.0633333	1.49667	0.0166667
IT05	-53.0971	3.0226	Slope	74.9133	9.30333	15.7867	5.68	2.72	1.2	0.143333	0.336667	0.08	0.126667	1.27667	0.0233333
IT06	-53.0996	3.01263	Slope	79.2033	11.8233	8.97667	5.82667	2.68667	1.53333	0.133333	0.21	0.0866667	0.08	1.07	0.0366667
IT07	-53.1052	3.0341	Slope	86.8533	6.44333	6.70333	4.66	2.24	1.8	0.173333	0.276667	0.08	0.09	1.40667	0.03
IT08	-53.1063	3.02197	Slope	14.9567	6.77546	36.61	3.83333	2.43	2	0.736387	1.42	0.0866667	0.0533333	0	0.00414977
IT09	-53.1075	3.01718	Slope	83.2133	8.63333	8.16333	5.14	3.05667	1.8	0.864258	1.33667	0.0966667	0.11	0.00333333	0.0541557
MIT01	-54.4588	2.24361	Plateau	42.2433	9.96333	47.79	4.46	1.92	2.26667	0.103333	0.113333	0.0733333	0.0666667	0.936667	0.01
MIT02	-54.4526	2.23858	Slope	55.54	8.89	35.57	9.17	4.03667	4.6	0.193333	0.333333	0.16	0.126667	1.62333	0.01
MIT03	-54.4641	2.24365	Swamp	59.66	25.4733	14.8667	13.1182	5.52509	17.7333	1.11	0.71	0.24957	0.226667	2.41	0.0333333
MIT07	-54.4434	2.23363	Plateau	31.3233	19.18	49.4967	7.39	3.04	3.86667	0.0966667	0.166667	0.106667	0.0766667	1.31667	0.01
MIT08	-54.4446	2.23535	Slope	41.9367	9.00333	49.0567	5.3	2.34333	4.06667	0.233333	0.196667	0.113333	0.06	1.46333	0.01
MIT09	-54.4487	2.23883	Swamp	34.7133	18.54	46.75	7.36333	3.7	14.0667	0.48	0.313333	0.163333	0.103333	0.936667	0.02
MIT10	-54.4571	2.21628	Plateau	41.8367	11.96	46.2	5.31	2.48	2.33333	0.07	0.1	0.0666667	0.0633333	1.00667	0.01
MIT11	-54.4535	2.22815	Slope	38.79	7.22	53.9833	4.59	2.19333	2.66667	0.103333	0.103333	0.0866667	0.0666667	1.05	0.01
MIT12	-54.4517	2.23365	Swamp	34.9167	23.7033	41.38	6.99333	3.42333	18.5333	0.76	0.353333	0.15	0.0866667	0.766667	0.02
TRI41	-53.4102	4.59823	Plateau	39.9133	10.4133	49.68	4.10333	1.93333	2	0.206667	0.296667	0.0833333	0.1	0.796667	0.0633333
TRI42	-53.4145	4.60945	Plateau	20.35	5.01333	74.64	2.68	1.21	2.2	0.113333	0.136667	0.09	0.0866667	0.833333	0.01
TRI43	-53.4016	4.60676	Plateau	27.1867	4.69	68.12	2.99667	1.40667	2	0.0866667	0.14	0.0733333	0.08	1.13	0.01
TRI44	-53.4145	4.59523	Swamp	10.94	6.50333	82.5567	3.65333	1.51	4.9	0.536667	0.306667	0.0833333	0.1	0.376667	0.0233333
TRI45	-53.4161	4.60304	Swamp	21.6567	7.98667	70.36	2.37	1.28667	2.06667	0.16	0.113333	0.06	0.0466667	0.893333	0.0333333
TRI46	-53.4094	4.62042	Plateau	51.6633	21.4067	26.9267	4.52333	2.85	3.46667	0.846667	0.883333	0.0866667	0.09	0.24	0.0450635
