# Supplementary material for: Coordinated community structure among trees, fungi and invertebrate groups in Amazonian rainforests
Source: Sci Rep. 2019 Aug 5;9:11337. doi: 10.1038/s41598-019-47595-6 (PMC6683196; doi:10.1038/s41598-019-47595-6)
Supplement: Supplementary file 3 — R code [file 41598_2019_47595_MOESM3_ESM.r]

## Supporting information for the article �Coordinated beta-diversity across five taxonomic 
## groups in Amazonian rainforests� � Vleminckx et al. - Scientific Reports

##########################################################################################
#-----------------------------------------------------------------------------------------
###           APPENDIX S3. R code used to obtain Fig. 1, Table 1 and Table 2           ###
#-----------------------------------------------------------------------------------------
##########################################################################################
rm(list=ls())

#***********************
## Packages to download:
#***********************
library(car) ; library(ade4) ; library(adespatial) ; library(usdm)
library(cocorresp) ; library(MatrixCorrelation) ; library(vegan)
library(ape); library(mice) ; library(mglmn)

#******************************************
## Abundance/taxonomic occurrence datasets:
#******************************************

## Trees 
#-------
trees  <- as.data.frame(read.table("AppendixS4.txt",h=T,row.names=1))
TS.ref <- trees
TS.ref <- TS.ref[,colSums(TS.ref)>0]
TS     <- decostand(TS.ref,"hel")
dim(TS)

## Ants
#------
ants <- as.data.frame(read.table("AppendixS5.txt",h=T,row.names=1))
AS.ref <- ants
AS.ref <- AS.ref[,colSums(AS.ref)>0]
AS <- decostand(AS.ref,"hel")
dim(AS)

## Spiders
#---------
spiders <- as.data.frame(read.table("AppendixS6.txt",h=T,row.names=1))
SpG.ref <- spiders
SpG.ref <- SpG.ref[,colSums(SpG.ref)>0]
SpG     <- decostand(SpG.ref,"hel")
dim(SpG)
head(SpG)

## Fungi 
#-------
fungi  <- as.data.frame(read.table("AppendixS7.txt",h=T))
Fg.ref <- fungi
Fg.ref <- Fg.ref[,colSums(Fg.ref)>0]
Fg     <- decostand(Fg.ref,"hel")
dim(Fg)

## Earthworms
#------------
ew     <- as.data.frame(read.table("AppendixS8.txt",h=T))
ew.ref <- ew
ew.ref <- ew.ref[,colSums(ew.ref)>0]
ew     <- decostand(ew.ref,"hel")
dim(ew)

## match order of the plots for the five groups:
TS   <- TS  [sort(rownames(TS)),  ]
AS   <- AS  [sort(rownames(AS)),  ]
SpG  <- SpG [sort(rownames(SpG)), ]
Fg   <- Fg  [sort(rownames(Fg)),  ]
ew   <- ew  [sort(rownames(ew)),  ]

#******************************************
## Environmental data and plot coordinates:
#******************************************

ENV <- as.data.frame(read.table("AppendixS9.txt",h=T,row.names=1))

C    <- ENV[,1:2]           ## Plot coordinates
soil <- ENV[,4:ncol(ENV)]   ## soil data and habitats

head(soil);dim(soil)
rownames(soil) <- rownames(C)

## Normalization of each soil variable:
#--------------------------------------
for(i in 1:ncol(soil)){
   e        <- powerTransform (soil[,i]+abs(min(soil[,i], na.rm=T))+0.001) 
   soil[,i] <- bcPower        (soil[,i]+abs(min(soil[,i], na.rm=T))+0.001,e$lambda)
}

## Standardization of each normalised soil variable:
#---------------------------------------------------
for(i in 1:ncol(soil))    {soil[,i] <- decostand(soil[,i],    "standardize") }
par(mfrow=c(5,5),mex=0.3)
for(i in 1:ncol(soil)){hist(soil[,i],col="green3",main=colnames(soil)[i])}
par(mfrow=c(1,1))

soil <- soil[sort(rownames(soil)),]
C    <- C   [sort(rownames(C)),   ] ## match rows in soil and coordinates

## habitat types (1=plateau;2=slope:3=seasonally flooded):
habs <- as.matrix(cbind(ENV[,3],1)) ; rownames(habs) <- rownames(ENV)


#**************************************************
## Calculate taxonomic diversity indices in Table 2
#**************************************************

## Matrix with site assignments for plots:
#-----------------------------------------
sites.and.plots <- cbind(C, c(rep("IT",9),rep("MIT",9),rep("SL",12),rep("TRI",6)) )
colnames(sites.and.plots) <- c("X","Y","site")
C.IT  <- sites.and.plots[sites.and.plots[,3]=="IT",] 
C.MIT <- sites.and.plots[sites.and.plots[,3]=="MIT",] 
C.SL  <- sites.and.plots[sites.and.plots[,3]=="SL",] 
C.TRI <- sites.and.plots[sites.and.plots[,3]=="TRI",] 

## Choose a community:
#---------------------
E <- TS.ref  ; dim(E)
E <- Fg.ref  ; dim(E) 
E <- AS.ref  ; dim(E)
E <- SpG.ref ; dim(E)
E <- ew.ref  ; dim(E)

# adjust E and C to match rows:
E <- E[rownames(E)%in%rownames(C),] ; dim(E) 

## Species richness (if 0 => community not inventoried in the site)
#------------------------------------------------------------------
E2 <- E[rownames(E)%in%rownames(C.IT),]  ; E2 <- E2[,colSums(E2)>0] ; ncol(E2) ## Nr of species in the Itoup� site
E2 <- E[rownames(E)%in%rownames(C.MIT),] ; E2 <- E2[,colSums(E2)>0] ; ncol(E2) ## Nr of species in the Mitaraka site
E2 <- E[rownames(E)%in%rownames(C.SL),]  ; E2 <- E2[,colSums(E2)>0] ; ncol(E2) ## Nr of species in the Limonade site
E2 <- E[rownames(E)%in%rownames(C.TRI),] ; E2 <- E2[,colSums(E2)>0] ; ncol(E2) ## Nr of species in the Trinit� site

## Effective number of species for a random sampling of 2 individuals (ENSK):
#----------------------------------------------------------------------------
K = 2 ## 
ENSK <-  function(data=dataset, K=k){          
      #  
    library(vegan)
    DIM<- dim(data)
    ENS <- matrix(NA,DIM[1],1)
    for (i in 1:DIM[1]) {
          if (K<=rowSums(data)[i]) {   
          Sk=rarefy(data[i,],K)
          Nt=Sk
          for (j in 1:10000) {
            Nt1=Sk/(1-(1-1/Nt)^K)
            if (Nt1-Nt<0.0001) {break}
            else{Nt=Nt1}
                             }
            ENS[i,1]=Nt
                        }
                        }
        return(ENS)     }

ENSK(t(as.matrix(colSums(E2))),K) ## Effective Number of Species in the chosen site
ENSK(t(as.matrix(colSums(E))),K)  ## Effective Number of Species in all sites


#**************************************************
## List of data matrices to be used in our analyses
#**************************************************

## list of data tables not including soil data (to be used in COIA):
LIST.Y <- list(TS=TS,AS=AS,SpG=SpG,Fg=Fg,ew=ew)
L <- length(LIST.Y)

## list of data tables including soil data (to compute MEM, see below):
LIST.Y2 <- list(TS=TS,AS=AS,SpG=SpG,Fg=Fg,ew=ew,soil=soil,
                clay=soil[,1],silt=soil[,2],sand=soil[,3],
                OM=soil[,4],TN=soil[,5],AP=soil[,6],Ca=soil[,7],
                Mg=soil[,8],K=soil[,9],Na=soil[,10],Al=soil[,11],Mn=soil[,12])
L2 <- length(LIST.Y2)

#**********************************************************************************
## Calculate Moran's Eigenvector Maps (MEM) to extract connectivities in the best
## spatial weighting matrix which will be used in the Moran Spectral Randomisations
#**********************************************************************************

## Number of Moran Spectral Randomisations used in the following sections:
#-------------------------------------------------------------------------
nMSR <- 4999 

## Loop to calculate and store MEM and null variables obtained from MSR:
#-----------------------------------------------------------------------
for(i in 1:L2){

if(i<7 ) {Y  <- as.matrix(LIST.Y2[[i]])}
if(i>=7) {Y  <- as.matrix(LIST.Y2[[i]]) ; rownames(Y) <- rownames(soil) }
C2 <- C
C2 <- C2[rownames(C2)%in%rownames(Y), ]
Y  <- as.matrix(Y [rownames(Y) %in%rownames(C2),])
C2 <- C2[rownames(C2)%in%rownames(Y), ]
Y  <- as.matrix(Y [rownames(Y) %in%rownames(C2),])
MEM.select <- 0

         ## Selection of best W matrices [ see Bauman et al. (2018) Ecology 99(10):2159-2166 ]
         # - - - - - - - - - - - - - - - - - - - - - - - - - - - - - - - - - - - - - - - - - -
             candidates <- listw.candidates(coord = C2, style="B", 
                                            nb = c("gab"),
                                            weights = c("flin","up"), 
                                            y_fup = 0.5)

         ## S�lection de la meilleure matrice de MEM sur base de "candidates" et de la (des) variable(s) r�ponse(s)):
         # - - - - - - - - - - - - - - - - - - - - - - - - - - - - - - - - - - - - - - - - - - - - - - - - - - - - - -
            spatial.effect <- 0  ## restera = 0 si pas d'effet global
            MEM <- listw.select(Y, candidates, MEM.autocor = "positive",
                                 method = "FWD", MEM.all = TRUE, nperm = 4999,
                                 nperm.global = 4999, alpha = 0.05, p.adjust = TRUE)      
            DN <- 0
            if(is.list(MEM)){
               if(is.list(MEM$best)){
                  MEM.find           <- 1
                  MEM.select         <- as.matrix(MEM$best$MEM.select)
                  spatial.effect     <- 1
                  DN                 <- candidates[[MEM$best.id]]
                  if(i==1){DN2 <- DN}
               }
            }

if(i==1) {MEM.TS   <- MEM.select ; MSR.TS   <- msr(Y, DN, nrepet = nMSR, method = "singleton")}
if(i==2) {MEM.AS   <- MEM.select ; MSR.AS   <- msr(Y, DN, nrepet = nMSR, method = "singleton")}
if(i==3) {MEM.SpG  <- MEM.select ; MSR.SpG  <- msr(Y, DN, nrepet = nMSR, method = "singleton")}
if(i==4) {MEM.Fg   <- MEM.select ; MSR.Fg   <- msr(Y, DN, nrepet = nMSR, method = "singleton")}
if(i==5) {MEM.ew   <- MEM.select ; MSR.ew   <- msr(Y, DN, nrepet = nMSR, method = "singleton")}
if(i==6) {MEM.soil <- MEM.select ; MSR.soil <- msr(Y, DN, nrepet = nMSR, method = "singleton")}
if(i==7) {MEM.clay <- MEM.select} ## =0 => no spatial structure detected
if(i==8) {MEM.silt <- MEM.select} ## =0 => no spatial structure detected
if(i==9) {MEM.sand <- MEM.select} ## =0 => no spatial structure detected
if(i==10){MEM.OM   <- MEM.select} 
if(i==11){MEM.TN   <- MEM.select}
if(i==12){MEM.AP   <- MEM.select}
if(i==13){MEM.Ca   <- MEM.select} ## =0 => no spatial structure detected
if(i==14){MEM.Mg   <- MEM.select} ## =0 => no spatial structure detected
if(i==15){MEM.K    <- MEM.select}
if(i==16){MEM.Na   <- MEM.select} ## =0 => no spatial structure detected
if(i==17){MEM.Al   <- MEM.select} ## =0 => no spatial structure detected
if(i==18){MEM.Mn   <- MEM.select} ## =0 => no spatial structure detected

} ## END LOOP
 
## Example of a null soil matrix obtained with MSR, with spatial structures preserved:
MSR.soil[[1]]
cor(soil);cor(MSR.soil[[1]]) ## => just to see that correlations are preserved among variables

## Visual representation of MEM scores for each soil variable
## with significant spatial structures detected:
## (To fill the first column of Table 1)
#------------------------------------------------------------
# => Scores are represented by a colour gradient indicating
# the similarity of their values (each square = 1 plot)
# Plots are lined up along one axis to facilitate the visualisation
# of inter-site and intra-site structures.
# If one or several sites display clear visual discontinuity
# in colours with other sites (usually MEM1 to MEM3 here) => then
# we consider that a "broad" spatial structure (inter-site) is detected 
# If no clear structured patterns is identifiable (e.g. MEM8 or MEM12 with OM) 
# then the stuctured detected is considered "fine" (intra-site).

## Choose one of the soil variable with significant spatial structure detected:
MEM <- MEM.OM
MEM <- MEM.TN
MEM <- MEM.AP
MEM <- MEM.K

head(MEM)
## Choose MEM vector to plot its scores:
n1=1 ; colnames(MEM)[n1] ## Nr of the MEM
A <- MEM[,n1]+abs(min(MEM[,n1]))+0.0001 ; A <- round(A/max(A)*100,3)
plot(1:nrow(C2),rep(5,nrow(C2)),col=rainbow(100)[A],cex=2,pch=15);abline(v=c(9.5,18.5,30.5));text(5,6,"Itoup�");text(14,6,"Mitaraka");text(24.5,6,"Sa�l");text(34,6,"Trinit�")
## (each square is a plot on the graph)

##################################################################################
#---------------------------------------------------------------------------------
###                    Analyses to answer questions 1 and 2                    ###
#---------------------------------------------------------------------------------

## Question 1. (a) To what extent is the taxonomic composition of the five 
## living groups correlated to each other? (b) How do we interpret the significant 
## pairwise associations? 

## Question 2. (a) To what extent is correlation of composition between groups 
## due to a coordinated response to environmental heterogeneity among sites? 
## (b) Is the coordinated response explained by the same environmental variables 
## among pairs of groups?  

#---------------------------------------------------------------------------------
##################################################################################

## 8 types of analyses: performed using two types of data (AB = abundance/occurrence or 
## PA = presence-absence of taxa), using either COIA or Procrustes analyses ("SSQ"
## or "corpro" if using, respectively, the sum of square or the Procrustes correlation
## as an association statistic), and including or not the plots on seasonally flooded forest 
## (SF.remove)
#------------------------------------------------------------------------------ 

## Select one of the 8 types of analyses,
## obtain from choosing between:
#----------------------------------------
## - COIA or Procrustes
## - Use of abundance/occurrence or presence-absence data 
## - Remove or not plots on seasonally flooded forest.

## For Fig.1c and Table S1 (Coinertia analyses with abundance/occurrence data):
AB=1 ; PA=0 ; COIA=1 ; Procrustes=0 ; SF.remove=0 ## Main analysis
AB=1 ; PA=0 ; COIA=1 ; Procrustes=0 ; SF.remove=1 

## For Table S2 (Procrustes analyses with abundance/occurrence data):
AB=1 ; PA=0 ; COIA=0 ; Procrustes=1 ; SF.remove=0 
AB=1 ; PA=0 ; COIA=0 ; Procrustes=1 ; SF.remove=1 

## For Table S3 (Coinertia analyses with presence/absence data):
AB=0 ; PA=1 ; COIA=1 ; Procrustes=0 ; SF.remove=0 
AB=0 ; PA=1 ; COIA=1 ; Procrustes=0 ; SF.remove=1 

## For Table S4 (Procrustes analyses with presence/absence data):
AB=0 ; PA=1 ; COIA=0 ; Procrustes=1 ; SF.remove=0 
AB=0 ; PA=1 ; COIA=0 ; Procrustes=1 ; SF.remove=1 


## To store RV correlations between each pair of Y:
#--------------------------------------------------
RV.02 <- as.data.frame(matrix(ncol=L+1,nrow=L))
   colnames(RV.02) <- c("Soil",names(LIST.Y)) 
   rownames(RV.02) <- names(LIST.Y) 
RV.22 <- RV.02 

## To store results for concordance according to soil:
#-----------------------------------------------------
soil.concord     <- as.data.frame(matrix(ncol=11,nrow=19))
soil.concord[,1] <- c("Matrix1","Matrix2"," ",
                      "R�coin-soil",
                      "P_R�coin-soil_(perm.test)",
                      "P_R�coin-soil_(MSR_test)"," ",      
                      paste("MA",c(colnames(soil)),sep="."))


#******************************************************************************
# Starting loop to fill Table 1, the table in Fig.1c, or suppl. tables S1 to S4
#******************************************************************************
u <- 0
q <- 0
plot(0:10,col="white",xlim=c(0,10))
for(i in 1:L){
for(j in 1:L){
#i=1;j=2

   #---------------------------------------------------
   ## Compositional matrices (Y1 and X1):
   #---------------------------------------------------

   if(i<=j|i==5){

   u <- u+1

   Y1 <- as.matrix(LIST.Y[[i]])
   X1 <- as.matrix(LIST.Y[[j]])

   if(SF.remove==1){
      habs2 <- habs[rownames(habs)%in%rownames(Y1),]
      Y1    <- Y1[rownames(Y1)%in%rownames(habs2),]
      habs2 <- habs[rownames(habs)%in%rownames(Y1),]
      Y1    <- Y1[rownames(Y1)%in%rownames(habs2),]
      wbf2 <- which(habs2[,1]!=3)
      Y1 <- Y1[wbf2,]

      habs3 <- habs[rownames(habs)%in%rownames(X1),]
      X1    <- X1[rownames(X1)%in%rownames(habs3),]
      habs3 <- habs[rownames(habs)%in%rownames(X1),]
      X1    <- X1[rownames(X1)%in%rownames(habs3),]
      wbf3  <- which(habs3[,1]!=3)
      X1    <- X1[wbf3,]
   }

   Y1 <- as.matrix(Y1[rownames(Y1)%in%rownames(X1),])
   X1 <- as.matrix(X1[rownames(X1)%in%rownames(Y1),]) 
   Y1 <- as.matrix(Y1[rownames(Y1)%in%rownames(X1),])
   X1 <- as.matrix(X1[rownames(X1)%in%rownames(Y1),])

   Y1 <- as.matrix(Y1[,colSums(Y1)>0])
   X1 <- as.matrix(X1[,colSums(X1)>0])     

   #---------------------------------------------------
   ## spatial coordinates and soil matrices adjustment:
   #---------------------------------------------------

   C2 <- C
   C2 <- C2[rownames(C2)%in%rownames(Y1),]

   soil2 <- soil
   soil2 <- soil2[rownames(soil2)%in%rownames(Y1),  ]
   Y1    <- as.matrix ( Y1   [rownames(Y1)%in%rownames(soil2),] )
   X1    <- as.matrix ( X1   [rownames(X1)%in%rownames(soil2),] )
   Y1    <- as.matrix ( Y1   [rownames(Y1)%in%rownames(soil2),] )
   X1    <- as.matrix ( X1   [rownames(X1)%in%rownames(soil2),] )
   soil2 <- soil2[sort(rownames(soil2)),  ]
   soil3 <- soil2 

   Y1 <- Y1[,colSums(Y1)>0]
   X1 <- X1[,colSums(X1)>0]

   ## abundance/occurrence:
   # - - - - - - - - - - - 
   if(AB==1){
      Y9.pcoa <- pcoa(vegdist(Y1,"euclidean"))
      X9.pcoa <- pcoa(vegdist(X1,"euclidean"))
   }

   ## presence-absence:
   # - - - - - - - - - 
   if(PA==1){
      Y2 <- Y1 ; Y2[Y2>0] <- 1
      X2 <- X1 ; X2[X2>0] <- 1
      Y9.pcoa <- pcoa(vegdist(Y2,"jaccard"))
      X9.pcoa <- pcoa(vegdist(X2,"jaccard"))
   }

   cumul.eig.Y9 <- cumsum(Y9.pcoa$values[,1]/sum(Y9.pcoa$values[,1]))
   cumul.eig.X9 <- cumsum(X9.pcoa$values[,1]/sum(X9.pcoa$values[,1]))

   ncol1 <- length(cumul.eig.Y9[cumul.eig.Y9<=1]);ncol2 <- length(cumul.eig.X9[cumul.eig.X9<=1])
   Y9 <- Y9.pcoa$vectors[,1:ncol1];X9 <- X9.pcoa$vectors[,1:ncol2]

   ## RV coefficient:
   # - - - - - - - - 
   if(COIA==1){
      pcoa.soil <- pcoa(dist(soil3))$vectors
      rv1a <- RV(pcoa.soil,Y9[,1:ncol(pcoa.soil)])
      rv2  <- RVadj(Y9,X9)
   }

   ## Procrustes residuals sum of squares:
   # - - - - - - - - - - - - - - - - - - -
   if(Procrustes==1){        
      S.pro        <- pcoa(dist(soil3))$vectors
      protest.soil <- protest(X = S.pro, Y = Y9)
      protest.Y    <- protest(X = X9   , Y = Y9)           
      rv1a <- 1-round(protest.soil$ss,3)
      rv2  <- 1-round(protest.Y$ss   ,3)
   }

   #-------------------------------------------
   ## P-values of MSR test of RV or SSQ values:
   #-------------------------------------------

   RV1A.null <- c() ; RV1B.null <- c()
   RV2.null  <- c() ; RV3.null  <- c()

   if(j==1) { X1.MSR <- MSR.TS   ; rownames.msr <- rownames(TS)   }    
   if(j==2) { X1.MSR <- MSR.AS   ; rownames.msr <- rownames(AS)   }    
   if(j==3) { X1.MSR <- MSR.SpG  ; rownames.msr <- rownames(SpG)  }    
   if(j==4) { X1.MSR <- MSR.Fg   ; rownames.msr <- rownames(Fg)   }    
   if(j==5) { X1.MSR <- MSR.ew   ; rownames.msr <- rownames(ew)   }    

   if( class(try(X1.MSR,TRUE))=="list" ){

      for(p1 in 1:nMSR){ ## the loop lasts a very long time for Procrustes sum of squares !!
                          ## We advise to use high-performance computing cluster or run it overnight

         X1.MSR.p1           <- X1.MSR[[p1]] 
         rownames(X1.MSR.p1) <- rownames.msr
         X1.MSR.p1           <- X1.MSR.p1[rownames(X1.MSR.p1)%in%rownames(soil3),]
         X1.MSR.p1           <- X1.MSR.p1[,colnames(X1.MSR.p1)%in%colnames(X1)]
         pcoa2 <- pcoa(dist(X1.MSR.p1))
         X11   <- pcoa2$vectors[,1:ncol1]

         S1.MSR.p1           <- MSR.soil[[p1]] 
         rownames(S1.MSR.p1) <- rownames(soil)
         S1.MSR.p1           <- S1.MSR.p1[rownames(S1.MSR.p1)%in%rownames(Y9),]
         S11 <- pcoa(dist(S1.MSR.p1))$vectors

         if(COIA==1){
            ## NULL values for RV coefficient:
            # - - - - - - - - - - - - - - - - -
            RV1A.null <- c( RV1A.null, RVadj(S11,Y9) )
            RV2.null  <- c( RV2.null,  RVadj(X11,Y9) )
         }

         if(Procrustes==1){
            ## NULL values for Procrustes correlations:
            # - - - - - - - - - - - - - - - - - - - - -
            protestnull.soil <- protest(X = S.pro, Y = X11)
            protestnull.Y    <- protest(X = Y9   , Y = X11)

            # procr. sum of squares
            RV1A.null <- c( RV1A.null, 1-round(protestnull.soil$ss,3) )
            RV2.null  <- c( RV2.null,  1-round(protestnull.Y$ss   ,3) )

         }
      points(p1*(10/nMSR),2,col="red",pch=15)
      }

      abline(h=2,col="white",lwd=10)

      RV1A.all <- c(RV1A.null,rv1a)
      RV2.all  <- c(RV2.null,rv2)

      p.rv1a <- length( RV1A.all[RV1A.all>=rv1a]) / (nMSR+1)
      p.rv2  <- length( RV2.all [RV2.all >=rv2 ]) / (nMSR+1)

    } ## END "if( class(try(Y1.MSR,TRUE))=="list" ){"

    ## Filling Table in Fig.1c or suppl. tables S1 to S4:
    #----------------------------------------------------
    RV.02[i,1] <- round(rv1a,3)
    if(p.rv1a >  0.05)  { RV.22[i,1] <- round(rv1a,3)                     }
    if(p.rv1a <= 0.05)  { RV.22[i,1] <- paste(round(rv1a,3),"*",sep="")   }
    if(p.rv1a <= 0.01)  { RV.22[i,1] <- paste(round(rv1a,3),"**",sep="")  }
    if(p.rv1a <= 0.001) { RV.22[i,1] <- paste(round(rv1a,3),"***",sep="") } 
    if(i<j){
      RV.02[j,i+1] <- round(rv2,3)
      if(p.rv2 >  0.05)  { RV.22[j,i+1] <- round(rv2,3)                     }
      if(p.rv2 <= 0.05)  { RV.22[j,i+1] <- paste(round(rv2,3),"*",sep="")   }
      if(p.rv2 <= 0.01)  { RV.22[j,i+1] <- paste(round(rv2,3),"**",sep="")  }
      if(p.rv2 <= 0.001) { RV.22[j,i+1] <- paste(round(rv2,3),"***",sep="") }  
    }

#rowMeans(RV.02[,2:6],na.rm=TRUE)
#sd(RV.02[1,2:6],na.rm=TRUE)
#sd(RV.02[2,2:6],na.rm=TRUE)
#sd(RV.02[3,2:6],na.rm=TRUE)
#sd(RV.02[4,2:6],na.rm=TRUE)
#sd(RV.02[5,2:6],na.rm=TRUE)

#*****************************************#
###  Part of the loop to fill Table 1   ###
#*****************************************#

if(i<j){

q <- q+1
Y10 <- Y9+abs(min(Y9))+0.00001
X10 <- X9+abs(min(X9))+0.00001

#-------------------------
## Extract coinertia axes:
#-------------------------
coin1 <- coinertia(Y10,X10)
eig   <- round(coin1$lambda/sum(coin1$lambda)*100,3) ## eigenvalues of coinertia axes
coin1$scores$site$X ## scores of coinertia axes

N1 <- length(cumsum(eig)[cumsum(eig)<90])+1
coin.axes.X  <- as.matrix(coin1$scores$site$X[,1:N1]) ; colnames(coin.axes.X) <- paste(colnames(coin.axes.X),".X",sep="")
coin.axes.Y  <- as.matrix(coin1$scores$site$Y[,1:N1]) ; colnames(coin.axes.Y) <- paste(colnames(coin.axes.Y),".Y",sep="")
coin.axes.XY <- as.data.frame(cbind(coin.axes.X,coin.axes.Y))

if(ncol(coin.axes.XY)>2){
   vifstep <- vifstep(coin.axes.XY,th=10) ; vifstep
   ## Removing each variable with VIF <= 10:
   coin.axes.XY2 <- coin.axes.XY[,-which(colnames(coin.axes.XY)%in%vifstep@excluded)] 
   head(coin.axes.XY2) ; dim(coin.axes.XY2)
}
if(ncol(coin.axes.XY)<=2){
   coin.axes.XY2 <- coin.axes.XY
}
coin.axes.XY3 <- coin.axes.XY2

#----------------------------------------------------------------
## Residuals permutation test of the overall RDA model of Y~soil:
#----------------------------------------------------------------
RDA.coin1    <- rda(coin.axes.XY3,as.matrix(soil3))
R2.RDA.coin1 <- RsquareAdj(RDA.coin1)$adj.r.squared 
P.RDA.coin1  <- anova.cca(RDA.coin1)$Pr[1]          

soil.concord[1,q+1] <- names(LIST.Y)[i]
soil.concord[2,q+1] <- names(LIST.Y)[j]
soil.concord[4,q+1] <- round(R2.RDA.coin1*100,3)
soil.concord[5,q+1] <- P.RDA.coin1

#--------------------------------------------------------------------
## Perform Model Averaging for Multivariate Generalized Linear Models
## and store averaged parameter estimates (sum of weighted AICc) for 
## each soil factor:
#--------------------------------------------------------------------
y.MA <- coin.axes.XY3 + abs(min(coin.axes.XY3)) + 1 ## needs to be positive
G    <- mvabund(y.MA)
MA   <- mamglm(data=as.data.frame(soil3),y="G",family="gaussian")
soil.concord[8:19,q+1] <- round(MA$importance,3)

#----------------------------------------------------------------------------------------
## Using MSR-derived environmental variables to test the adjusted R2.RDA.coin1 value , 
## + test of the importance of each soil variable (quantified by the weighted AICc from 
## Model Averaging for Multivariate Generalized Linear Models; Nakamura et al. 2015):
#----------------------------------------------------------------------------------------
R2.null <- c()

for(v in 1:nMSR){
   soil4 <- MSR.soil[[v]] ; rownames(soil4) <- rownames(soil)
   soil4 <- soil4[rownames(soil4)%in%rownames(C2),]
   soil4 <- soil4[rownames(soil4)%in%rownames(coin.axes.XY3),]
   RDA.coin1.null <- rda(coin.axes.XY3,as.matrix(soil4)) 
   R2.null <- c(R2.null,RsquareAdj(RDA.coin1.null)$adj.r.squared)
}

## P-value of the MSR test of the adjusted R� of the RDA.coin1 model:
#--------------------------------------------------------------------
R2.all              <- c(R2.RDA.coin1,R2.null)
soil.concord[6,q+1] <- length( R2.all[R2.all >= R2.RDA.coin1] ) / (nMSR+1)

C2 <- C
soil3 <- soil3[rownames(soil3)%in%rownames(C2),]
C2    <- C2   [rownames(C2)   %in%rownames(soil3),]
soil3 <- soil3[rownames(soil3)%in%rownames(C2),]

points(5,5,col="white",pch=15,cex=15)
text  (5,6,paste("i=",i," | ","j=",j,sep=""),col="blue",cex=1.5)

}  ## END if(i<j)
}  ## END if(i<j|i==5){ 
}  ## END for(j in 1:L){ 
}  ## END for(i in 1:L){ 


##  Export results for Fig. 1c or Tables S1 to S4 according to parameters chosen:
#--------------------------------------------------------------------------------
write.table(RV.22,"RV.results.xls")    ## if RV coefficients from coinertia analyses 
write.table(RV.22,"Procr.results.xls") ## if Residuals sum of squares from Procrustes analyses   

##  Export results for Table 1:
#------------------------------
write.table(soil.concord,"Table.1B.xls")


################################################################
#***************************************************************
###   Multiple Co-Inertia Analyses (MCOIA) - Fig.1a and 1b   ###
#***************************************************************
################################################################

#----------------------------------------------
## Adjust rows to match plots among all groups:
#----------------------------------------------

Fg2 = Fg  [rownames(Fg)%in%rownames(ew),]
ew2 = ew  [rownames(ew)%in%rownames(Fg2),]
Fg2 = Fg2 [rownames(Fg2)%in%rownames(ew2),]

AS2 = AS [rownames(AS)%in%rownames(ew2),]
ew2 = ew2 [rownames(ew2)%in%rownames(AS2),]
AS2 = AS2 [rownames(AS2)%in%rownames(ew2),]

TS2 = TS [rownames(TS)%in%rownames(ew2),]

SpG2= SpG[rownames(SpG)%in%rownames(ew2),]
Fg2 = Fg [rownames(Fg)%in%rownames(ew2),]

dim(Fg2);dim(ew2);dim(AS2);dim(TS2);dim(SpG2)

habs2 = as.matrix(habs[rownames(habs)%in%rownames(ew2),])
habs2 = habs2[order(rownames(habs2)),]

rownames(Fg2);rownames(ew2);rownames(AS2);rownames(TS2);rownames(SpG2);rownames(habs2)

habs.MIT <- as.matrix(habs2[1:9,])
habs.SL  <- as.matrix(habs2[10:17,])

plateau.MIT <- as.numeric(which(habs.MIT[,1]==1))
slope.MIT   <- as.numeric(which(habs.MIT[,1]==2))
swamp.MIT   <- as.numeric(which(habs.MIT[,1]==3))

plateau.SL <- as.numeric(which(habs.SL[,1]==1))
slope.SL   <- as.numeric(which(habs.SL[,1]==2))
swamp.SL   <- as.numeric(which(habs.SL[,1]==3))

loc<-c(rep("MIT",9),rep("SL",8))

#---------------------------------------------------------
### Principal component analysis performed for each group:
#---------------------------------------------------------
ACP1 <- dudi.pca(AS2, scannf=F)
ACP2 <- dudi.pca(ew2, scannf=F)
ACP3 <- dudi.pca(Fg2, scannf=F)
ACP4 <- dudi.pca(SpG2, scannf=F)
ACP5 <- dudi.pca(TS2, scannf=F)

#------------------------------------
###  MCOIA plots (Fig.1a and 1b)  ###
#------------------------------------
   test<-ktab.list.dudi(list(ACP1, ACP2, ACP3, ACP4, ACP5),
   tabnames=c("Ants", "Earthworms", "Fungi","Spiders", "Trees"))
   MCOA<-mcoa(test, "inertia", scannf=F)
   plot(MCOA)
   summary(MCOA)

   ## Choose axes of the MCOIA:
   # - - - - - - - - - - - - - -
   a=1;b=2 ## axes 1 and 2
   a=1;b=3 ## axes 1 and 3
 
       ## plot groups correlations (Fig. 1a):
       # - - - - - - - - - - - - - - - - - - -
          s.corcircle(MCOA$Tax[c(1,5,9,13,17),],clabel = 1, xax=a, yax=b)
          barplot(MCOA$pseudoeig,col=c(rep("black",3),rep("white",14)))

       ## plot objects (Fig. 1b):
       # - - - - - - - - - - - - -
          plot(MCOA$SynVar[,c(a,b)],type="p",pch=20,cex=2,bg="black",col="white",
               xlab="MCOA1",ylab="MCOA2")

          ## Mitaraka - plateau
          points(MCOA$SynVar[plateau.MIT,c(a,b)],type="p",pch=20,cex=2,bg="black",col="black",
                 xlab="MCOA1",ylab="MCOA2")
          ## Mitaraka - slope
          points(MCOA$SynVar[slope.MIT,c(a,b)],type="p",pch=4,cex=2,bg="black",col="black",
                 xlab="MCOA1",ylab="MCOA2")
          ## Mitaraka - swamp
          points(MCOA$SynVar[swamp.MIT,c(a,b)],type="p",pch=17,cex=1.5,bg="black",col="black",
                 xlab="MCOA1",ylab="MCOA2")

          gray = gray.colors(20, start = 0.9, end = 0.3, gamma = 2.2, alpha = NULL)
          ## Limonade - plateau
          points(MCOA$SynVar[9+plateau.SL,c(a,b)],type="p",pch=20,cex=2,bg="grey",col=gray[16],
                 xlab="MCOA1",ylab="MCOA2")
          ## Limonade - slope
          points(MCOA$SynVar[9+slope.SL,c(a,b)],type="p",pch=4,cex=2,bg="grey",col=gray[16],
                 xlab="MCOA1",ylab="MCOA2")
          ## Limonade - swamp
          points(MCOA$SynVar[9+swamp.SL,c(a,b)],type="p",pch=17,cex=1.5,bg="grey",col=gray[16],
                 xlab="MCOA1",ylab="MCOA2")

          ordiellipse(MCOA$SynVar[,c(a,b)], loc, col=c("black",gray[16]),lty=4,lwd=3,label=T,cex=1.2)
          abline(h=0,v=0,lty=2)
